# Supplementary material for: Cellular ESCRT components are recruited to regulate the endocytic trafficking and RNA replication compartment assembly during classical swine fever virus infection
Source: PLoS Pathog. 2022 Feb 4;18(2):e1010294. doi: 10.1371/journal.ppat.1010294 (PMC8849529; doi:10.1371/journal.ppat.1010294)
Supplement: S1 Table — (XLSX) [file ppat.1010294.s011.xlsx]

## Sheet: Sheet1
Table S1 siRNA duplxes used in this study
Primer	Sequence(5'- 3'）	Use
Negative Control	UUCUCCGAACGUGUCACGUTT	siCtrl interference RNA
HRS	CGACAAGAACCCACACGUCTT	HRS interference RNA
TSG101	CCUCCAGUCUUCUCUCGUCTT	TSG101 interference RNA
VPS28	GGCUCAGAAAUCAGCUCUATT	VPS28 interference RNA
VPS37A	GAGCCAAGGAAGAGAAACUTT	VPS37A interference RNA
VPS37B	GCUGGACACAGAAUGUUCATT	VPS37B interference RNA
EAP20	CGAUCCAGAUUGUAUUAGATT	EAP20 interference RNA
EAP30	CUUGCAGAGGCCAAGUAUATT	EAP30 interference RNA
EAP45	GCUGGAGGAAUAGGAAAGATT	EAP45 interference RNA
CHMP1A	CCAAGAAGGCGGAGAAGGATT	CHMP1A interference RNA
CHMP1B	UGGACAAAUUCGAGCACCATT	CHMP1B interference RNA
CHMP2A	AGGCAGAGAUCAUGGAUAUTT	CHMP2A interference RNA
CHMP2B	UCGAGCAGCUUUAGAGAAATT	CHMP2B interference RNA
CHMP3	GGAAGAAGCAGAAAUGGAATT	CHMP3 interference RNA
CHMP4A	AAGUAUGGGACCAAGAAUATT	CHMP4A interference RNA
CHMP4B	AGAAAGAAGAGGAGGACGATT	CHMP4B interference RNA
CHMP4C	AAUCGAAUCCAGAGAGAAATT	CHMP4C interference RNA
CHMP5	AGAAUAUGGUCAAGCAGAATT	CHMP5 interference RNA
CHMP6	AGAUCGAAAUGAAAGUGAUTT	CHMP6 interference RNA
CHMP7	GGGAGAAGAUUGUGAAGUUTT	CHMP7 interference RNA
VPS4A	CUGUGGUUUGCAUGUCGGATT	VPS4A interference RNA
VPS4B	CCAAAGAAGCACUGAAAGATT	VPS4B interference RNA
ALIX	GCCGCUGGUGAAGUUCAUCTT	ALIX interference RNA
